# Supplementary material for: Sulforaphane Increase Mitochondrial Biogenesis-Related Gene Expression in the Hippocampus and Suppresses Age-Related Cognitive Decline in Mice
Source: Int J Mol Sci. 2022 Jul 29;23(15):8433. doi: 10.3390/ijms23158433 (PMC9369397; doi:10.3390/ijms23158433)
Supplement: Supplementary file 1 [file ijms-23-08433-s001.zip]

Archive with 1 entries (1 files):
- ijms-1814593-supplementary.pdf
